# Supplementary material for: The Global Threat from the Irreversible Accumulation of Trifluoroacetic Acid (TFA)
Source: Environ Sci Technol. 2024 Oct 30;58(45):19925–35. doi: 10.1021/acs.est.4c06189 (PMC11562725; doi:10.1021/acs.est.4c06189)
Supplement: Supplementary file 2 — es4c06189_si_002.xlsx [file es4c06189_si_002.xlsx]

## Sheet: Title page
Accompanying Supporting Information (Data Tables) for The global threat from the irreversible accumulation of trifluoroacetic acid (TFA) Hans Peter H. Arp1,2*, Andrea Gredelj1, Juliane Glüge3, Martin Scheringer3,4 and Ian T. Cousins5 1. Norwegian Geotechnical Institute (NGI), 0484, Oslo, Norway 2. Department of Chemistry, Norwegian University of Science and Technology (NTNU), 7491, Trondheim, Nor…

## Sheet: Table S1
Table S1. Full set of monitoring/sampling data with concentrations of TFA in different environmental media, split by the cut-off year 2010, reported as minimum, maximum, mean and/or median concentrations, with references
a) Studies with sampling before 2010								b) Studies with sampling after 2010
PRECIPITATION								PRECIPITATION
MIN (ng/L)	MAX (ng/L)	MEAN (ng/L)	MEDIAN (ng/L)	Precipitation type	Country (location)	Sampling year	Reference	MIN (ng/L)	MAX (ng/L)	MEAN (ng/L)	MEDIAN (ng/L)	Precipitation type	Country (location)	Sampling year	Reference
10	410	110		Rain	Germany	1995-1996	Jordan and Frank, 1999	214	350	282		Snow	China (Beijing)	2012	Zhai, 2015
20.7	463		63.9	Rain	California, USA	1996-1997	Wujcik, 1999	19	261	140		Rain	Canada	2012, 2014	Yeung, 2017
108	763		136	Rain	Nevada, USA	1996-1997	Wujcik, 1999	580	800	696.7		Rain	China (Fuxin)	2016	Chen, 2018
86.6	1390			Fog	California, USA	1996-1997	Wujcik, 1999	8.8	1800	154.5		Rain	China	2016	Chen, 2019
<3	1550	151		Rain and snow	Switzerland	1996-1997	Berg, 2000	<25	38000	335**	210	All precipitation	Germany	2018-2019	Freeling, 2020
2	92	31.75		Rain	Ireland	1996	von Sydow, 2000	4	1200	284.29		Rain	USA (Ohio/Indiana, Wyoming)	2019	Pike, 2021
26	1100	318		Rain	Poland	1996	von Sydow, 2000	18	300	104.5		Wet & dry deposition	Sweden	2018-2019	Bjornsdotter, 2022
9	18	12		Snow	Sweden	1997	von Sydow, 2000	SURFACE WATER - RIVERS, STREAMS
1	32	8.6		Snow	Canada	1994, 1996	von Sydow, 2000	MIN (ng/L)	MAX (ng/L)	MEAN (ng/L)	MEDIAN (ng/L)	Country (location)	Sampling year	Reference
2	2	2		Snow	New Zealand	1995	von Sydow, 2000	1000	140000			Germany (Neckar river)	2016, 2017	Scheurer, 2017
1	110	40		Snow	Antarctica	1995-1996	von Sydow, 2000	<10	11			Canada	2012, 2014	Yeung, 2017
27	302	168.75		Rain	California, USA	1998	Cahill, 2001	670	35000	5737.6		China (Fuxin)	2016	Chen, 2018
20	1900	230		Fog	Germany	1998-1999	Rompp, 2001	<34	14000		610	Sweden	2017, 2018	Bjornsdotter, 2019
25	235	117.9		Rain	China (Beijing)	2000, 2001	Zhang, 2005	<34	2700			Sweden	2017, 2018	Bjornsdotter, 2019
148	169	158.5		Snow	China (Beijing)	2001	Zhang, 2005	480	17000	480-1200		Germany	2019	Janda, 2019
98	98	98		Snow	China (Changchun)	2001	Zhang, 2005	488	1151	863		China	2016	Xie, 2020
6	87	14		Rain	Chile (urban)	1999	Scott, 2005	<0.1	820	160.5	101	Sweden	2019	Bjornsdotter, 2022
5	21	12		Rain	Chile (rural)	1999	Scott, 2005	23.1	2790		180	USA (California, Alaska)	2021	Cahill, 2022
4	15	8.8		Rain	Malawi	1999	Scott, 2005	300	6000	1913	1150	Germany	2020	Neuwald, 2021
3	37	21		Rain	Canada (west)	1999	Scott, 2005	400	12400	1938	850	Germany	2020	Neuwald, 2021
12	350	94		Rain	Canada (Ontario)	1999	Scott, 2005	SURFACE WATER - LAKES, PONDS
n.d.	54	34		Rain	Canada (Quebec)	1999	Scott, 2005	MIN (ng/L)	MAX (ng/L)	MEAN (ng/L)	Country (location)	Sampling year	Reference
3	2400			Rain	USA (North-East)	1998, 1999	Scott, 2006	474	812	643	China (Beijing)	2012	Zhai, 2015
4	220			Rain	Canada (rural)	2002	Scott, 2006	<34	74		Sweden	2017, 2018	Bjornsdotter, 2019
43	270			Rain	Canada (urban)	2003, 2004	Scott, 2006	2571	2805	2688	China	2016	Xie, 2020
39.3	75.9	61.05		Rain	Japan	2007	Taniyasu, 2008	31	44	34	Sweden	2019	Bjornsdotter, 2022
45.8	974	152	166	Rain	China (southern)	2007-2008	Wang, 2014	ICE
SURFACE WATER - RIVERS, STREAMS*								MIN (ng/L)	MAX (ng/L)	MEAN (ng/L)	Country (location)	Dated year	Reference
MIN (ng/L)	MAX (ng/L)	MEAN (ng/L)	Country (location)	Sampling year	Reference			40.3	128.69	77.704	Canada (Devon Ice Cap)	2014-2010	Pickard, 2020
60	280	140	Germany	1995-1996	Jordan and Frank, 1999			29	148	90.6	Canada (Mt. Oxford Icefield)	2016-2010	Pickard, 2020
210	210	210	Finland	1995-1996	Jordan and Frank, 1999			4.24	103.75	24.55	Canada (Devon Ice Cap)	1977-2009	Pickard, 2020
40	40	40	Siberia, Russia	1995-1996	Jordan and Frank, 1999			<0.37	104	16.16	Canada (Mt. Oxford Icefield)	1967-2009	Pickard, 2020
100	500		South Africa	1995-1996	Jordan and Frank, 1999			GROUNDWATER
12.8	154		Nevada, USA	1996-1997	Wujcik, 1999			MIN (ng/L)	MAX (ng/L)	MEAN (ng/L)	MEDIAN (ng/L)	Country	Sampling or dated year	Reference
314	472		Nevada, USA	1996-1997	Wujcik, 1999			<34	120			Sweden	2017, 2018	Bjornsdotter, 2019
12	328	87	Switzerland	1996-1997	Berg, 2000			640	7500	640-2300		Germany	2019	Janda, 2019
51	99	77.25	USA, Canada (Great Lakes area)	1998	Scott, 2002			800	10700	5720	7000	Germany	2020	Neuwald, 2021
10.2	221	56.6	China (excluding Beijing)	2001	Zhang, 2005			DRINKING WATER
SURFACE WATER - LAKES, PONDS								MIN (ng/L)	MAX (ng/L)	MEAN (ng/L)	MEDIAN (ng/L)	Country (location)	Sampling year	Reference
MIN (ng/L)	MAX (ng/L)	MEAN (ng/L)	Country (location)	Sampling year	Reference			148	162	155		China (Beijing)	2012	Zhai, 2015
40	40	40	South Africa	1995-1996	Jordan and Frank, 1999			430	11000	430-990		Germany	2019	Janda, 2019
77.1	95.1		Nevada, USA	1996-1997	Wujcik, 1999			341	355	348		China	2016	Xie, 2020
50.1	227		California, USA	1996-1997	Wujcik, 1999						310	Germany	2020***	Scheurer and Nodler, 2021
37	204	119	Switzerland	1996-1997	Berg, 2000						230	Other countries (19)	2020***	Scheurer and Nodler, 2021
46	360	141	Switzerland	1996-1998	Berg, 2000			400	12400		900	Germany	2020	Neuwald, 2021
86	1043	257.25	California, USA	1998	Cahill, 2001			400	4200	1929	1500	Germany	2020	Neuwald, 2021
		18	USA, Canada (Lake Superior)	1998, 2000	Scott, 2002			n.d.	210		79	USA (Indiana)	2020	Zheng, 2023
		150	USA, Canada (Lake Ontario)	1998, 2000	Scott, 2002			BEVERAGES
1	5		Malawi	1998	Scott, 2002			MIN (ng/L)	MAX (ng/L)	MEAN (ng/L)	MEDIAN (ng/L)	Beverage type	Country (location)	Sampling year	Reference
23	138	111.3	China (Beijing)	2001	Zhang, 2005			390	13000		2400	Tea/herbal infusions	Germany, other countries	2020**	Scheurer and Nodler, 2021
6.8	80	33.4	China (excluding Beijing)	2001	Zhang, 2005			500	51000		6100	Beer	Germany, other countries (21)	2020**	Scheurer and Nodler, 2021
SURFACE WATER - OCEANS*								WASTE WATER
MIN (ng/L)	MAX (ng/L)	MEAN (ng/L)	Ocean (country territory)	Sampling year	Reference			MIN (ng/L)	MAX (ng/L)	MEAN (ng/L)	Wastewater type	Country (location)	Sampling year	Reference
70	70	70	Atlantic Ocean (Ireland)	1995-1996	Jordan and Frank, 1999			570	1300			Germany	2016, 2017	Scheurer, 2017
250	250	250	Atlantic Ocean (France)	1995-1996	Jordan and Frank, 1999			2600	38000	15867	effluent of landfill leachate biochemical treatment	China (Tianjin)	2016	Wang, 2020
160	160	160	Atlantic Ocean (South Africa)	1995-1996	Jordan and Frank, 1999			110	200	155	STP effluent	Sweden	2019	Bjornsdotter, 2022
200	200	200	Pacific Ocean (Australia)	1995-1996	Jordan and Frank, 1999			33	51	41	Paper mill effluent	Sweden	2019	Bjornsdotter, 2022
190	210	200	Southern Ocean, Atlantic Ocean	1998	Frank, 2002			LANDFILL LEACHATE
ICE								MIN (ng/L)	MAX (ng/L)	MEAN (ng/L)	MEDIAN (ng/L)	Country (location)	Sampling year	Reference
MIN (ng/L)	MAX (ng/L)	MEAN (ng/L)	Country/territory	Sampling or dated year	Reference			<34	6900	2400	1200	Sweden	2017, 2018	Bjornsdotter, 2019
5	5	5	Sweden	1996	von Sydow, 2000			3300	57000	25883		China (Tianjin)	2016	Wang, 2020
6	56	25	Antarctica	1996-1997	von Sydow, 2000			43272	259554	95687.6	71150.3	USA (California)	2021	Tsou, 2023
n.d.	n.d.	n.d.	Greenland, Denmark	pre-industrial (> 4000 years old)	Nielsen, 2001			AIR (GAS AND PARTICLES)
4.24	103.75	24.55	Canada (Devon Ice Cap)	1977-2009	Pickard, 2020			MIN (pg/m3)	MAX (pg/m3)	MEAN (pg/m3)	Country (location)	Sampling year	Reference
<0.37	104	16.16	Canada (Mt. Oxford Icefield)	1967-2009	Pickard, 2020				6317	1459	China (Beijing)	2013, 2014	Guo, 2017
GROUNDWATER								19000	170000	48875	China (Fuxin)	2016	Chen, 2018
MIN (ng/L)	MAX (ng/L)	MEAN (ng/L)	Country/territory	Sampling or dated year	Reference			11	270	120	Bohai and Yellow Seas	2016	Fang, 2018
70	320	142	Germany	1995-1996	Jordan and Frank, 1999			1400	3000		China	2016	Tian, 2018
n.d.	n.d.	n.d.	Greenland, Denmark	pre-industrial (> 2000 years old)	Nielsen, 2001					1459	China (Beijing)	2013-2014	Zhang, 2018
DRINKING WATER										1712	China (Beijing)	2014-2015	Zhang, 2018
MIN (ng/L)	MAX (ng/L)	MEAN (ng/L)	Country (location)	Sampling year	Reference					1162	China (Beijing)	2015-2016	Zhang, 2018
16	123	71	Switzerland	1996-1997	Berg, 2000			283	6317		China (Beijing)	2013-2016	Zhang, 2018
72	74	73	China (Beijing)	2001	Zhang, 2005			892	6816	3684.9	China	2016	Xie, 2020
WASTE WATER								PLANTS
MIN (ng/L)	MAX (ng/L)	MEAN (ng/L)	Wastewater type	Country (location)	Sampling year	Reference		MIN (ng/gdw)	MAX (ng/gdw)	MEAN (ng/gdw)	Plant species	Country (location)	Sampling year	Reference
90	600	230	Municipal wastewater	Switzerland	1996-1997	Berg, 2000			48000		Rosemary	Germany (different origin)	2016, 2017	EURL-SRM – Residue Findings Report, 2017
<100	206000	47300	Industrial wastewater	Switzerland	1996-1997	Berg, 2000		3900	3800000	448062	Willow, Maize, Chinese juniper	China (Fuxin)	2016	Chen, 2018
93.6	93.6	93.6	Industrial effluent	China	2001	Zhang, 2005		560	3000		Chinese pine, Oriental plane, White poplar	China	2016	Tian, 2018
AIR (GAS AND PARTICLES)								276	717	533	Poplar (leaves)	China (northern, Beijing-Tianjin-Hebei)	2016, 2017	Lan, 2020
MIN (pg/m3)	MAX (pg/m3)	MEAN (pg/m3)	Country (location)	Sampling year	Reference			274	748	516.8	Maize (leaves)	China (northern, Beijing-Tianjin-Hebei)	2016, 2017	Lan, 2020
10	125	44	Germany	1995-1996	Jordan and Frank, 1999			11.8	149	74.8	Maize (straws)	China (northern, Beijing-Tianjin-Hebei)	2016, 2017	Lan, 2020
		760	Canada	2000	Martin, 2003			15.8	102	62.1	Maize (kernels)	China (northern, Beijing-Tianjin-Hebei)	2016, 2017	Lan, 2020
PLANTS										312	European beech (leaves)	Germany	2019	Freeling, 2022
MIN (ng/gdw)	MAX (ng/gdw)	MEAN (ng/gdw)	MEDIAN (ng/gdw)	Plant species	Country (location)	Sampling year	Reference			1060	Lombardy poplar (leaves)	Germany	2020	Freeling, 2022
			33	Wild oats	Califonia, USA	1998	Cahill, 2001			538	Norway spruce (leaves)	Germany	2020	Freeling, 2022
			279	Coyote thistle	Califonia, USA	1998	Cahill, 2001			453	Scots pine (leaves)	Germany	2018	Freeling, 2022
0	893.6	161.7		Pine needles	Canada (Alberta)	2000	Scott, 2005			24.6	European beech (leaves)	Germany	1989	Freeling, 2022
42.6	110.64	72.34		Pine needles	UK	1999	Scott, 2005			156	Lombardy poplar (leaves)	Germany	1991	Freeling, 2022
0	23.4	6.6		Pine needles	Chile	1999	Scott, 2005			42.8	Norway spruce (leaves)	Germany	1992	Freeling, 2022
10.64	27.66	21.28		Pine needles	Malawi	1999	Scott, 2005			98.5	Scots pine (leaves)	Germany	1992	Freeling, 2022
212	276.6	244.68		Pine needles	Canada (Ontario)	2000	Scott, 2005	ANIMALS
		24.6		European beech (leaves)	Germany	1989	Freeling, 2022	MIN (ng/gdw)	MAX (ng/gdw)	MEAN (ng/gdw)	Animals species	Country (location)	Sampling year	Reference
		156		Lombardy poplar (leaves)	Germany	1991	Freeling, 2022	14.2	105	53.5	Locusts	China (northern, Beijing-Tianjin-Hebei)	2016, 2017	Lan, 2020
		42.8		Norway spruce (leaves)	Germany	1992	Freeling, 2022	SOIL
		98.5		Scots pine (leaves)	Germany	1992	Freeling, 2022	MIN (ng/gdw)	MAX (ng/gdw)	MEAN (ng/gdw)	Country (location)	Sampling year	Reference
SOIL								13	2400	305.7	China (Fuxin)	2016	Chen, 2018
MIN (ng/gdw)	MAX (ng/gdw)	MEAN (ng/gdw)	Country (location)	Sampling year	Reference			0.435	16.7	3.51	China (northern, Beijing-Tianjin-Hebei)	2017	Lan, 2020
0.2	3.3	1.3	Canada	2000	Scott, 2005			0.059	2.081	0.79225	China	2016	Xie, 2020
3	7.5	5.25	Malawi	1999	Scott, 2005			SEDIMENTS
0.85	7	3.67	UK	1999	Scott, 2005			MIN (ng/gdw)	MAX (ng/gdw)	MEAN (ng/gdw)	Country (location)	Sampling year	Reference
0.1	9.4	1.52	Chile	1999	Scott, 2005			4.9	200	65.12	China (Fuxin)	2016	Chen, 2018
0.35	0.55	0.47	UK	1865, 1881, 1956	Scott, 2005			DUST (OUTDOOR)
92.7	188	135.96	China (Shanghai)	2007	Li, 2010			MIN (ng/gdw)	MAX (ng/gdw)	MEAN (ng/gdw)	MEDIAN (ng/gdw)	Country (location)	Sampling year	Reference
SEDIMENTS								65	29000	4524.2		China (Fuxin)	2016	Chen, 2018
MIN (ng/gdw)	MAX (ng/gdw)	MEAN (ng/gdw)	Country (location)	Sampling year	Reference			1100	3700			China	2016	Tian, 2018
44.9	127	63.43	China (Shanghai)	2007	Li, 2010			21.5	348	133.3		China (northern Beijing-Tianjin-Hebei)	2016, 2017	Lan, 2020
SLUDGE								n.d.	827	123.5	100	China	2017	Wang, 2021
MIN (ng/gdw)	MAX (ng/gdw)	MEAN (ng/gdw)	Country (location)	Sampling year	Reference			n.d.	1136	28.25	21	China	2013	Wang, 2021
233	352	279	China (Shanghai)	2008	Li, 2010			DUST (INDOOR)
* When data are reported with the same value as min, max and mean, means only one sample/sampling point was reported per study/media								MIN (ng/gdw)	MAX (ng/gdw)	MEAN (ng/gdw)	MEDIAN (ng/gdw)	Country (location)	Sampling year	Reference
								16	895	270.3	233.5	China	2017	Wang, 2021
** All sites precipitation-weighted average								n.d.	1400		220	USA (Indiana)	2020	Zheng, 2023
*** Year of paper submission, sampling year not reported								HUMAN SERUM
								MIN (ng/mL)	MAX (ng/mL)	MEAN (ng/mL)	MEDIAN (ng/mL)	Country (location)	Sampling year	Reference
								6.18	17.98	7.21	8.46	China	2017	Duan, 2020
								n.d.	77		6	USA (Indiana)	2020	Zheng, 2023
Full reference list used for obtaining pre-2010 data:
Berg, M., Müller, S. R., Mühlemann, J., Wiedmer, A., & Schwarzenbach, R. P. (2000). Concentrations and Mass Fluxes of Chloroacetic Acids and Trifluoroacetic Acid in Rain and Natural Waters in Switzerland. Environmental Science and Technology, 34(13), 2675–2683. https://doi.org/10.1021/es990855f
Cahill, T. M., Thomas, C. M., Schwarzbach, S. E., & Seiber, J. N. (2001). Accumulation of trifluoroacetate in seasonal wetlands in California. Environmental Science and Technology, 35(5), 820–825. https://doi.org/10.1021/es0013982
Frank, H., Christoph, E. H., Holm-Hansen, O., & Bullister, J. L. (2002). Trifluoroacetate in ocean waters. Environmental Science and Technology, 36(1), 12–15. https://doi.org/10.1021/es0101532
Freeling, F., Scheurer, M., Koschorreck, J., Hoffmann, G., Ternes, T. A., & Nödler, K. (2022). Levels and Temporal Trends of Trifluoroacetate (TFA) in Archived Plants: Evidence for Increasing Emissions of Gaseous TFA Precursors over the Last Decades. Environmental Science and Technology Letters. https://doi.org/10.1021/acs.estlett.2c00164
Jordan, A., & Frank, H. (1999). Trifluoroacetate in the environment. Evidence for sources other than HFC/HCFCs. Environmental Science and Technology, 33(4), 522–527. https://doi.org/10.1021/es980674y
Li, F., Zhang, C., Qu, Y., Chen, J., Chen, L., Liu, Y., & Zhou, Q. (2010). Quantitative characterization of short- and long-chain perfluorinated acids in solid matrices in Shanghai, China. Science of the Total Environment, 408(3), 617–623. https://doi.org/10.1016/j.scitotenv.2009.10.032
Martin, J. W., Mabury, S. A., Wong, C. S., Noventa, F., Solomon, K. R., Alaee, M., & Muir, D. C. G. (2003). Airborne haloacetic acids. Environmental Science and Technology, 37(13), 2889–2897. https://doi.org/10.1021/es026345u
Nielsen, O. J., Scott, B. F., Spencer, C., Wallington, T. J., & Ball, J. C. (2001). Trifluoroacetic acid in ancient freshwater. In Atmospheric Environment (Vol. 35).
Römpp, A., Klemm, O., Fricke, W., & Frank, H. (2001). Haloacetates in fog and rain. Environmental Science and Technology, 35(7), 1294–1298. https://doi.org/10.1021/es0012220
Scott, B. F., Spencer, C., Mabury, S. A., & Muir, D. C. G. (2006). Poly and perfluorinated carboxylates in north American precipitation. Environmental Science and Technology, 40(23), 7167–7174. https://doi.org/10.1021/es061403n
Scott, B. F., Spencer, C., Martin, J. W., Barra, R., Bootsma, H. A., Jones, K. C., Johnston, A. E., & Muir, D. C. G. (2005). Comparison of haloacetic acids in the environment of the Northern and Southern Hemispheres. Environmental Science and Technology, 39(22), 8664–8670. https://doi.org/10.1021/es050118l
Scott, B. F., Spencer, C., Marvin, C. H., Mactavish, D. C., & Muir, D. C. G. (2002). Distribution of haloacetic acids in the water columns of the Laurentian Great Lakes and Lake Malawi. Environmental Science and Technology, 36(9), 1893–1898. https://doi.org/10.1021/es011156h
Taniyasu, S., Kannan, K., Yeung, L. W. Y., Kwok, K. Y., Lam, P. K. S., & Yamashita, N. (2008). Analysis of trifluoroacetic acid and other short-chain perfluorinated acids (C2-C4) in precipitation by liquid chromatography-tandem mass spectrometry: Comparison to patterns of long-chain perfluorinated acids (C5-C18). Analytica Chimica Acta, 619(2), 221–230. https://doi.org/10.1016/j.aca.2008.04.064
Von Sydow, L. M., Grimvall, A. B., Borén, H. B., Laniewski, K., & Nielsen, A. T. (2000). Natural background levels of trifluoroacetate in rain and snow. Environmental Science and Technology, 34(15), 3115–3118. https://doi.org/10.1021/es9913683
Wang, Q., Wang, X., & Ding, X. (2014). Rainwater trifluoroacetic acid (TFA) in Guangzhou, South China: Levels, wet deposition fluxes and source implication. Science of the Total Environment, 468–469, 272–279. https://doi.org/10.1016/j.scitotenv.2013.08.055
Wujcik, C. E., Cahill, T. M., & Seiber, J. N. (1999). Determination of trifluoroacetic acid in 1996-1997 precipitation and surface waters in California and Nevada. Environmental Science and Technology, 33(10), 1747–1751. https://doi.org/10.1021/es980697c
Zhang, J., Zhang, Y., Li, J., Hu, J., Ye, P., & Zeng, Z. (2005). Monitoring of trifluoroacetic acid concentration in environmental waters in China. Water Research, 39(7), 1331–1339. https://doi.org/10.1016/j.watres.2004.12.043
Zhou, J., Saeidi, N., Wick, L. Y., Xie, Y., Kopinke, F. D., & Georgi, A. (2022). Efficient removal of trifluoroacetic acid from water using surface-modified activated carbon and electro-assisted desorption. Journal of Hazardous Materials, 436. https://doi.org/10.1016/j.jhazmat.2022.129051
Full reference list used for obtaining post-2010 data:
Björnsdotter, M. K., Yeung, L. W. Y., Kärrman, A., & Jogsten, I. E. (2019). Ultra-Short-Chain Perfluoroalkyl Acids including Trifluoromethane Sulfonic Acid in Water Connected to Known and Suspected Point Sources in Sweden. Environmental Science and Technology, 53(19), 11093–11101. https://doi.org/10.1021/acs.est.9b02211
Björnsdotter, M. K., Yeung, L. W. Y., Kärrman, A., & Jogsten, I. E. (2022). Mass Balance of Perfluoroalkyl Acids, Including Trifluoroacetic Acid, in a Freshwater Lake. Environmental Science and Technology, 56(1), 251–259. https://doi.org/10.1021/acs.est.1c04472
Cahill, T. M. (2022). Increases in Trifluoroacetate Concentrations in Surface Waters over Two Decades. Environmental Science and Technology, 56(13), 9428–9434. https://doi.org/10.1021/acs.est.2c01826
Chen, H., Yao, Y., Zhao, Z., Wang, Y., Wang, Q., Ren, C., Wang, B., Sun, H., Alder, A. C., & Kannan, K. (2018). Multimedia Distribution and Transfer of Per- and Polyfluoroalkyl Substances (PFASs) Surrounding Two Fluorochemical Manufacturing Facilities in Fuxin, China. Environmental Science and Technology, 52(15), 8263–8271. https://doi.org/10.1021/acs.est.8b00544
Chen, H., Zhang, L., Li, M., Yao, Y., Zhao, Z., Munoz, G., & Sun, H. (2019). Per- and polyfluoroalkyl substances (PFASs) in precipitation from mainland China: Contributions of unknown precursors and short-chain (C2–C3) perfluoroalkyl carboxylic acids. Water Research, 153, 169–177. https://doi.org/10.1016/j.watres.2019.01.019
Duan, Y., Sun, H., Yao, Y., Meng, Y., & Li, Y. (2020). Distribution of novel and legacy per-/polyfluoroalkyl substances in serum and its associations with two glycemic biomarkers among Chinese adult men and women with normal blood glucose levels. Environment International, 134. https://doi.org/10.1016/j.envint.2019.105295
EU Reference Laboratories for Residues of Pesticides. (2017). EURL-SRM-Residue Findings Report. https://www.eurl-pesticides.eu/userfiles/file/eurlsrm/eurlsrm_residue-observation_tfa-dfa.pdf
Fang, X., Wang, Q., Zhao, Z., Tang, J., Tian, C., Yao, Y., Yu, J., & Sun, H. (2018). Distribution and dry deposition of alternative and legacy perfluoroalkyl and polyfluoroalkyl substances in the air above the Bohai and Yellow Seas, China. Atmospheric Environment, 192, 128–135. https://doi.org/10.1016/j.atmosenv.2018.08.052
Freeling, F., Behringer, D., Heydel, F., Scheurer, M., Ternes, T. A., & Nödler, K. (2020). Trifluoroacetate in Precipitation: Deriving a Benchmark Data Set. Environmental Science and Technology, 54(18), 11210–11219. https://doi.org/10.1021/acs.est.0c02910
Freeling, F., Scheurer, M., Koschorreck, J., Hoffmann, G., Ternes, T. A., & Nödler, K. (2022). Levels and Temporal Trends of Trifluoroacetate (TFA) in Archived Plants: Evidence for Increasing Emissions of Gaseous TFA Precursors over the Last Decades. Environmental Science and Technology Letters. https://doi.org/10.1021/acs.estlett.2c00164
Guo, J., Zhai, Z., Wang, L., Wang, Z., Wu, J., Zhang, B., & Zhang, J. (2017). Dynamic and thermodynamic mechanisms of TFA adsorption by particulate matter. Environmental Pollution, 225, 175–183. https://doi.org/10.1016/j.envpol.2017.03.049
Janda, J., Nödler, K., Brauch, H. J., Zwiener, C., & Lange, F. T. (2019). Robust trace analysis of polar (C2-C8) perfluorinated carboxylic acids by liquid chromatography-tandem mass spectrometry: method development and application to surface water, groundwater and drinking water. Environmental Science and Pollution Research, 26(8), 7326–7336. https://doi.org/10.1007/s11356-018-1731-x
Lan, Z., Yao, Y., Xu, J. Y., Chen, H., Ren, C., Fang, X., Zhang, K., Jin, L., Hua, X., Alder, A. C., Wu, F., & Sun, H. (2020). Novel and legacy per- and polyfluoroalkyl substances (PFASs) in a farmland environment: Soil distribution and biomonitoring with plant leaves and locusts. Environmental Pollution, 263. https://doi.org/10.1016/j.envpol.2020.114487
Neuwald, I. J., Hübner, D., Wiegand, H. L., Valkov, V., Borchers, U., Nödler, K., Scheurer, M., Hale, S. E., Arp, H. P. H., & Zahn, D. (2021). Ultra-Short-Chain PFASs in the Sources of German Drinking Water: Prevalent, Overlooked, Difficult to Remove, and Unregulated. Environmental Science and Technology. https://doi.org/10.1021/acs.est.1c07949
Pike, K. A., Edmiston, P. L., Morrison, J. J., & Faust, J. A. (2021). Correlation Analysis of Perfluoroalkyl Substances in Regional U.S. Precipitation Events. Water Research, 190. https://doi.org/10.1016/j.watres.2020.116685
Scheurer, M., & Nödler, K. (2021). Ultrashort-chain perfluoroalkyl substance trifluoroacetate (TFA) in beer and tea – An unintended aqueous extraction. Food Chemistry, 351. https://doi.org/10.1016/j.foodchem.2021.129304
Scheurer, M., Nödler, K., Freeling, F., Janda, J., Happel, O., Riegel, M., Müller, U., Storck, F. R., Fleig, M., Lange, F. T., Brunsch, A., & Brauch, H. J. (2017). Small, mobile, persistent: Trifluoroacetate in the water cycle – Overlooked sources, pathways, and consequences for drinking water supply. Water Research, 126, 460–471. https://doi.org/10.1016/j.watres.2017.09.045
Tian, Y., Yao, Y., Chang, S., Zhao, Z., Zhao, Y., Yuan, X., Wu, F., & Sun, H. (2018). Occurrence and Phase Distribution of Neutral and Ionizable Per- and Polyfluoroalkyl Substances (PFASs) in the Atmosphere and Plant Leaves around Landfills: A Case Study in Tianjin, China. Environmental Science and Technology, 52(3), 1301–1310. https://doi.org/10.1021/acs.est.7b05385
Tsou, K., Antell, E., Duan, Y., Olivares, C. I., Yi, S., Alvarez-Cohen, L., & Sedlak, D. L. (2023). Improved Total Oxidizable Precursor Assay for Quantifying Polyfluorinated Compounds Amenable to Oxidative Conversion to Perfluoroalkyl Carboxylic Acids. ACS ES and T Water. https://doi.org/10.1021/acsestwater.3c00224
Wang, B., Yao, Y., Chen, H., Chang, S., Tian, Y., & Sun, H. (2020). Per- and polyfluoroalkyl substances and the contribution of unknown precursors and short-chain (C2–C3) perfluoroalkyl carboxylic acids at solid waste disposal facilities. Science of the Total Environment, 705. https://doi.org/10.1016/j.scitotenv.2019.135832
Wang, B., Yao, Y., Wang, Y., Chen, H., & Sun, H. (2021). Per- And Polyfluoroalkyl Substances in Outdoor and Indoor Dust from Mainland China: Contributions of Unknown Precursors and Implications for Human Exposure. Environmental Science and Technology. https://doi.org/10.1021/acs.est.0c08242
Xie, G., Cui, J., Zhai, Z., & Zhang, J. (2020). Distribution characteristics of trifluoroacetic acid in the environments surrounding fluorochemical production plants in Jinan, China. Environmental Science and Pollution Research, 27(1), 983–991. https://doi.org/10.1007/s11356-019-06689-4
Yeung, L. W. Y., Stadey, C., & Mabury, S. A. (2017). Simultaneous analysis of perfluoroalkyl and polyfluoroalkyl substances including ultrashort-chain C2 and C3 compounds in rain and river water samples by ultra performance convergence chromatography. Journal of Chromatography A, 1522, 78–85. https://doi.org/10.1016/j.chroma.2017.09.049
Zhai, Z., Wu, J., Hu, X., Li, L., Guo, J., Zhang, B., Hu, J., & Zhang, J. (2015). A 17-fold increase of trifluoroacetic acid in landscape waters of Beijing, China during the last decade. Chemosphere, 129, 110–117. https://doi.org/10.1016/j.chemosphere.2014.09.033
Zhang, B., Zhai, Z., & Zhang, J. (2018). Distribution of trifluoroacetic acid in gas and particulate phases in Beijing from 2013 to 2016. Science of the Total Environment, 634, 471–477. https://doi.org/10.1016/j.scitotenv.2018.03.384
Zheng, G., Eick, S. M., & Salamova, A. (2023). Elevated Levels of Ultrashort- and Short-Chain Perfluoroalkyl Acids in US Homes and People. Environmental Science & Technology, 57(42), 15782–15793. https://doi.org/10.1021/acs.est.2c06715

## Sheet: Table S2
Table S2. Overview of selected ecotoxicity endpoint values for TFA, with references and comments
Aquatic	Species	Endpoint	Effect/effect measurement	Value (mg/L)	Duration	Reference	Comment
algae	S. Capricornutum	NOEC	Population/biomass	0.12	72 h	Solvay data, ECOTOX; Berends et al., 1999	The most sensitive endpoint
daphnids	D. magna	EC50	Immobilisation	> 1200	48 h	Solvay data, ECOTOX; Berends et al., 1999
fish	D. rerio	EC50	Mortality/Survival	> 1200	96 h	Solvay data, ECOTOX; Berends et al., 1999
plants	L. gibba	EC50	Fronds shape, root growth	1100	7 d	Solvay data, ECOTOX; Berends et al., 1999
plants	L. gibba	NOEC	Fronds shape, root growth	300	7 d	Solvay data, ECOTOX; Berends et al., 1999
plants	L. gibba	EC10	Frond mass	11.2	7 d	Hanson and Solomon, 2004
rotifer	B. Calyciflorus	LC50	Mortality/Survival	70	24 h	Wang et al, 2014.	TFA was the most toxic amongst PFCAs 1-5CFx and PFOA and as toxic as PFOS (61.8 mg/L) (Zhang et al., 2013), this chain length trend was the opposite of other aquatic species where increasing toxicity is observed with the chain length increase instead of decrease.
rotifer	B. Calyciflorus	NOEC	Population/Reproduction	1	72 h	Wang et al, 2014.
fish	D. rerio (embryos)	n.d.	Developmental toxicity and mortality	5.7	66 h	Dasgupta et al., 2020
algae	P. subcapitata	EC10	Population/biomass	5.59	72 h	TFA REACH Dossier, ECHA 2023
daphnids	D. magna	NOEC	Mortality and reproduction rate	≥ 25	21 d	TFA REACH Dossier, ECHA 2023
fish	G. rarus (embryos)	NOEC, LOEC	Hatching success/Survival/Length	≥ 3.8	35 d	TFA REACH Dossier, ECHA 2023
Terrestrial	Species	Endpoint	Effect/effect measurement	Value (mg/kgdw)	Duration	Reference	Comment
plants (crops)	Phaseolus aureus	EC50	shoot growth	4.7 mg/kgdw soil	28 d	TFA REACH Dossier, ECHA 2023	Only the most sensitive endpoints from the experiment according to OECD 208, reported in ECHA's TFA REACH dossier. Seed germination and early plant growth of Sunflower (Helianthus annuus), Mung Bean (Phaseolus aureus) and Wheat (Triticum aestivum) were used to measure the effects of Na-TFA, values given are recalculated for TFA.
plants (crops)	Helianthus annuus, Phaseolus aureus and Triticum aestivum	EC10/LC10/NOEC	shoot weight	0.83 mg/kgdw soil	36 d	TFA REACH Dossier, ECHA 2023
Full reference list:
Berends, A. G., Boutonnet, J. C., De Rooij, C. G., & Thompson, R. S. (1999). Toxicity of trifluoroacetate to aquatic organisms. Environmental Toxicology and Chemistry, 18(5), 1053–1059. https://doi.org/10.1002/etc.5620180533
Hanson, M. L., & Solomon, K. R. (2004). Haloacetic acids in the aquatic environment. Part I: Macrophyte toxicity. Environmental Pollution, 130(3), 371–383. https://doi.org/10.1016/j.envpol.2003.12.016
Wang, Y., Niu, J., Zhang, L., & Shi, J. (2014). Toxicity assessment of perfluorinated carboxylic acids (PFCAs) towards the rotifer Brachionus calyciflorus. Science of the Total Environment, 491–492, 266–270. https://doi.org/10.1016/j.scitotenv.2014.02.028
Zhang, L., Niu, J., Li, Y., Wang, Y., & Sun, D. (2013). Evaluating the sub-lethal toxicity of PFOS and PFOA using rotifer Brachionus calyciflorus. Environmental Pollution, 180, 34–40. https://doi.org/10.1016/j.envpol.2013.04.031
European Chemicals Agency (ECHA). (2023). ECHA Registration Dossier for Trifluoroacetic acid. https://echa.europa.eu/de/registration-dossier/-/registered-dossier/5203/7/1
Endpoint abbreviations:
Abbreviation	Endpoint full name		Description
EC50	50% effective concentration		EC50 is the median concentration that causes 50 % of maximal response (effect)
LC50	50% lethal concentration		LC50 is the median concentration that causes death in 50 % of the test population
EC10	10% effective concentration		EC10 is the median concentration that causes 10 % of maximal response (effect)
LC10	10% lethal concentration		LC10 is the median concentration that causes death in 10 % of the test population
NOEC	No Observed Effect Concentration		The highest tested concentration for which there are no statistically significant difference of effect when compared to the control group
LOEC	Lowest Observed Effect Concentration		The lowest concentration where an effect has been observed
Endpoint explanation was based on: Nordberg, M., Templeton, D. M., Andersen, O., & Duffus, J. H. (2009). Glossary of terms used in ecotoxicology (IUPAC Recommendations 2009). Pure and Applied Chemistry, 81(5), 829–970. https://doi.org/10.1351/PAC-REC-08-07-09 and ECHA. (2008). Guidance on information requirements and chemical safety assessment Chapter R.10: Characterisation of dose [concentration…
